# Supplementary material for: Estimating the global burden of viable Mycobacterium tuberculosis infection: A mathematical modelling study
Source: PLoS Med. 2026 Feb 5;23(2):e1004920. doi: 10.1371/journal.pmed.1004920 (PMC12893653; doi:10.1371/journal.pmed.1004920)
Supplement: S1 Data — Country-level estimates of viable Mycobacterium tuberculosis infection, including recent and all infections, reported as absolute numbers and population prevalence, overall and among children. (XLSX) [file pmed.1004920.s004.xlsx]

## Sheet: high
Country-level viable Mycobacterium tuberculosis infection estimates from Schwalb et al. 2026 (10.1371/journal.pmed.1004920), distributed under CC BY 4.0 license https://creativecommons.org/licenses/by/4.0/
All estimates reflect the high self-clearance scenario.
Country (ISO-3)	Absolute numbers, rounded to the nearest hundred (95%UI)				Prevalence of population as percentage (95%UI)
	Recent infections	Recent infections in children	All infections	All infections in children	Recent infections	Proportion of recent infections in children	All infections	Proportion of all infections in children
AFG	825,000 (349,300-1,851,700)	175,600 (74,500-400,300)	1,691,000 (969,700-2,985,900)	312,100 (167,100-594,000)	2.03 (0.86-4.56)	21.32 (20.98-21.75)	4.17 (2.39-7.36)	18.60 (16.17-20.30)
AGO	1,210,200 (489,000-2,736,100)	238,400 (93,400-559,700)	2,349,800 (1,332,500-4,107,300)	408,600 (215,300-780,900)	3.45 (1.40-7.81)	19.70 (19.18-20.49)	6.70 (3.80-11.72)	17.58 (15.50-19.35)
ALB	5,800 (2,300-13,300)	300 (100-800)	16,000 (8,500-35,600)	700 (300-1,200)	0.20 (0.08-0.47)	5.80 (5.72-5.85)	0.56 (0.30-1.25)	4.34 (1.60-5.27)
ARE	1,300 (500-3,000)	100 (0-200)	5,800 (2,400-29,800)	100 (100-200)	0.01 (0.01-0.03)	5.20 (5.12-5.25)	0.06 (0.03-0.32)	2.53 (0.42-4.35)
ARG	114,300 (56,700-205,700)	9,900 (4,900-17,900)	329,100 (180,800-615,700)	18,900 (11,100-30,100)	0.25 (0.12-0.45)	8.69 (8.60-8.75)	0.72 (0.40-1.36)	6.13 (2.76-7.89)
ARM	9,300 (4,300-20,800)	700 (300-1,600)	33,000 (17,000-65,800)	1,500 (900-2,800)	0.33 (0.15-0.75)	7.79 (7.69-7.88)	1.18 (0.61-2.36)	5.01 (2.33-6.64)
AUS	21,800 (8,900-47,900)	1,400 (600-3,100)	56,300 (29,400-145,100)	2,700 (1,400-4,800)	0.08 (0.03-0.18)	6.56 (6.47-6.62)	0.22 (0.11-0.56)	5.10 (1.69-6.03)
AUT	5,800 (2,500-13,300)	300 (100-600)	28,100 (12,300-143,300)	600 (300-1,100)	0.06 (0.03-0.15)	4.82 (4.74-4.88)	0.32 (0.14-1.60)	2.33 (0.39-3.99)
AZE	115,600 (48,100-273,100)	10,600 (4,400-25,100)	290,300 (152,300-488,900)	20,000 (10,800-37,400)	1.12 (0.47-2.64)	9.14 (9.02-9.26)	2.81 (1.47-4.73)	7.21 (4.97-8.43)
BDI	146,700 (68,600-294,900)	29,200 (13,600-59,400)	326,700 (190,300-526,700)	53,900 (29,900-93,300)	1.15 (0.54-2.32)	19.93 (19.70-20.19)	2.57 (1.50-4.14)	16.70 (14.18-18.60)
BEL	10,500 (4,500-22,900)	700 (300-1,500)	34,300 (15,400-138,000)	1,300 (700-2,300)	0.09 (0.04-0.20)	6.47 (6.38-6.53)	0.29 (0.13-1.19)	4.27 (0.83-5.74)
BEN	80,800 (34,400-179,900)	14,700 (6,300-32,900)	184,900 (103,300-327,200)	26,600 (13,800-51,600)	0.61 (0.26-1.37)	18.19 (17.95-18.36)	1.40 (0.78-2.48)	14.61 (11.38-16.72)
BFA	116,200 (47,300-267,600)	22,100 (8,900-51,000)	257,500 (144,400-447,200)	40,100 (20,900-75,800)	0.52 (0.21-1.20)	19.09 (18.89-19.24)	1.15 (0.64-2.00)	15.85 (11.78-17.84)
BGD	6,456,400 (2,788,000-13,536,200)	687,300 (292,600-1,472,600)	13,096,600 (7,503,400-22,189,600)	1,229,500 (657,100-2,239,100)	3.79 (1.64-7.95)	10.66 (10.39-11.08)	7.69 (4.41-13.03)	9.44 (8.27-10.35)
BGR	16,500 (7,000-37,100)	800 (300-1,800)	72,100 (31,400-192,900)	1,800 (1,000-3,100)	0.24 (0.10-0.54)	4.92 (4.85-4.99)	1.06 (0.46-2.82)	2.68 (0.85-4.19)
BHR	2,600 (1,100-5,700)	200 (100-400)	8,000 (4,100-14,100)	400 (200-700)	0.18 (0.07-0.39)	7.77 (7.67-7.83)	0.55 (0.28-0.96)	4.94 (2.63-6.70)
BIH	11,700 (5,200-24,500)	600 (300-1,300)	44,300 (22,600-94,800)	1,400 (700-2,300)	0.36 (0.16-0.75)	5.51 (5.43-5.59)	1.36 (0.70-2.92)	3.27 (1.41-4.64)
BLR	39,400 (17,100-84,200)	2,400 (1,000-5,000)	145,200 (74,200-275,100)	5,000 (2,700-8,500)	0.41 (0.18-0.88)	5.97 (5.91-6.05)	1.52 (0.78-2.88)	3.68 (1.63-5.13)
BOL	173,300 (72,700-396,600)	20,800 (8,700-48,900)	398,600 (226,500-656,300)	38,700 (20,900-70,200)	1.43 (0.60-3.26)	12.08 (11.91-12.27)	3.28 (1.86-5.40)	9.87 (7.56-11.25)
BRA	1,126,700 (486,300-2,578,600)	87,000 (37,500-200,000)	2,769,600 (1,360,800-4,799,100)	155,400 (83,700-293,900)	0.52 (0.23-1.20)	7.71 (7.61-7.78)	1.29 (0.63-2.23)	5.88 (3.82-7.10)
BTN	19,600 (8,700-42,600)	1,700 (700-3,700)	42,700 (24,100-71,600)	3,100 (1,600-5,600)	2.52 (1.12-5.46)	8.46 (8.31-8.69)	5.48 (3.08-9.18)	7.30 (5.99-8.11)
BWA	39,300 (19,500-76,500)	5,300 (2,600-10,300)	101,200 (58,800-157,400)	10,200 (5,900-17,400)	1.51 (0.75-2.93)	13.42 (13.22-13.66)	3.88 (2.26-6.03)	10.27 (8.21-11.99)
CAF	230,400 (98,100-524,200)	51,100 (21,200-121,200)	428,400 (224,900-747,700)	87,000 (43,100-166,500)	4.19 (1.78-9.53)	22.05 (21.40-23.12)	7.79 (4.09-13.59)	20.37 (18.60-22.20)
CAN	29,300 (12,100-66,600)	1,600 (600-3,500)	77,800 (39,500-222,900)	2,800 (1,500-5,000)	0.08 (0.03-0.17)	5.28 (5.21-5.33)	0.20 (0.10-0.58)	3.98 (0.98-4.82)
CHE	5,600 (2,400-12,400)	300 (100-600)	19,800 (9,500-91,700)	600 (300-1,000)	0.06 (0.03-0.14)	5.00 (4.91-5.04)	0.23 (0.11-1.05)	3.22 (0.50-4.36)
CHL	40,000 (17,600-89,300)	2,600 (1,200-5,900)	104,600 (58,700-214,700)	4,900 (2,700-8,700)	0.20 (0.09-0.46)	6.61 (6.52-6.66)	0.53 (0.30-1.10)	5.01 (1.92-6.01)
CHN	11,173,100 (5,017,100-25,477,500)	719,100 (321,500-1,647,800)	32,107,700 (18,787,000-54,171,900)	1,435,900 (801,700-2,573,100)	0.78 (0.35-1.79)	6.44 (6.37-6.52)	2.25 (1.32-3.80)	4.62 (2.87-5.74)
CIV	335,700 (149,100-724,000)	65,000 (28,700-141,200)	791,500 (478,200-1,325,400)	122,200 (69,400-227,500)	1.21 (0.54-2.60)	19.33 (19.06-19.58)	2.85 (1.72-4.77)	15.63 (12.27-17.79)
CMR	481,500 (219,200-939,700)	89,500 (40,300-175,900)	1,016,900 (596,700-1,645,000)	158,300 (87,900-271,000)	1.75 (0.80-3.41)	18.49 (18.23-18.82)	3.69 (2.17-5.97)	15.69 (13.67-17.36)
COD	3,356,000 (1,460,200-7,151,000)	716,900 (305,800-1,582,600)	6,613,300 (3,656,700-10,922,300)	1,245,200 (655,600-2,251,500)	3.45 (1.50-7.34)	21.41 (20.85-22.17)	6.79 (3.75-11.21)	19.10 (16.59-20.88)
COG	187,100 (77,000-414,600)	33,700 (13,800-76,600)	368,100 (197,900-630,200)	58,700 (30,100-107,500)	3.17 (1.30-7.02)	17.98 (17.57-18.56)	6.24 (3.35-10.68)	16.03 (13.77-17.56)
COL	300,500 (122,300-686,100)	23,400 (9,500-53,600)	627,700 (344,700-1,102,700)	39,900 (20,600-74,500)	0.58 (0.24-1.32)	7.78 (7.69-7.85)	1.21 (0.67-2.13)	6.47 (4.37-7.30)
COM	3,900 (1,600-8,900)	700 (300-1,500)	8,400 (4,700-15,200)	1,100 (600-2,300)	0.47 (0.19-1.07)	16.80 (16.60-16.94)	1.01 (0.56-1.83)	13.97 (9.88-15.82)
CPV	3,600 (1,500-7,800)	400 (200-800)	10,800 (5,900-17,700)	800 (400-1,400)	0.61 (0.25-1.31)	10.40 (10.27-10.51)	1.83 (0.99-3.00)	7.75 (5.23-9.21)
CRI	6,400 (2,600-14,300)	500 (200-1,100)	18,500 (9,300-49,500)	1,000 (500-1,700)	0.12 (0.05-0.28)	7.79 (7.70-7.85)	0.36 (0.18-0.96)	5.57 (1.77-7.08)
CUB	10,700 (4,700-25,400)	600 (300-1,400)	32,500 (17,900-102,900)	1,200 (700-2,200)	0.10 (0.04-0.23)	5.70 (5.63-5.74)	0.29 (0.16-0.92)	3.99 (1.01-5.07)
CYP	1,000 (400-2,300)	100 (0-100)	2,300 (1,300-5,200)	100 (0-200)	0.08 (0.03-0.19)	5.32 (5.25-5.36)	0.19 (0.10-0.42)	4.17 (1.61-4.88)
CZE	5,900 (2,600-13,000)	300 (100-700)	27,000 (12,200-154,900)	700 (400-1,200)	0.06 (0.02-0.12)	5.48 (5.40-5.54)	0.26 (0.12-1.48)	2.66 (0.40-4.50)
DEU	47,500 (20,500-105,600)	2,700 (1,200-6,000)	171,100 (85,100-984,000)	5,500 (3,000-9,600)	0.06 (0.02-0.13)	5.75 (5.66-5.82)	0.21 (0.10-1.18)	3.56 (0.49-4.99)
DJI	26,500 (10,900-58,500)	3,400 (1,400-7,600)	64,900 (37,300-107,000)	6,700 (3,700-11,900)	2.38 (0.98-5.26)	12.72 (12.45-13.07)	5.83 (3.35-9.62)	10.39 (8.67-11.86)
DNK	3,300 (1,400-7,100)	200 (100-400)	12,900 (6,100-80,600)	400 (200-700)	0.06 (0.02-0.12)	5.46 (5.38-5.52)	0.22 (0.10-1.37)	3.15 (0.48-4.67)
DOM	66,300 (28,500-143,800)	6,800 (2,900-14,700)	170,100 (98,000-282,700)	12,900 (7,000-23,200)	0.59 (0.26-1.29)	10.25 (10.12-10.34)	1.52 (0.88-2.53)	7.90 (5.14-9.40)
DZA	262,400 (114,100-578,300)	35,400 (15,500-78,400)	704,800 (398,100-1,156,500)	68,800 (37,800-130,600)	0.59 (0.26-1.30)	13.56 (13.37-13.69)	1.58 (0.89-2.60)	9.97 (7.22-12.11)
ECU	117,100 (51,000-259,400)	11,500 (5,000-25,800)	277,100 (158,300-468,300)	21,000 (11,200-38,900)	0.65 (0.28-1.45)	9.81 (9.69-9.90)	1.55 (0.88-2.62)	7.97 (4.87-9.14)
EGY	148,700 (65,400-307,300)	20,700 (9,100-42,800)	460,800 (241,800-930,700)	40,700 (21,900-72,400)	0.14 (0.06-0.28)	13.88 (13.70-13.98)	0.42 (0.22-0.85)	9.38 (3.98-12.23)
ERI	30,000 (13,900-64,700)	4,900 (2,200-10,600)	73,500 (39,200-128,400)	9,500 (4,900-18,200)	0.82 (0.38-1.77)	16.21 (16.05-16.38)	2.01 (1.07-3.52)	13.24 (9.77-15.14)
ESP	44,900 (18,900-98,600)	2,100 (900-4,700)	192,400 (87,700-761,100)	4,900 (2,800-8,300)	0.09 (0.04-0.21)	4.80 (4.74-4.85)	0.40 (0.18-1.60)	2.71 (0.58-4.08)
EST	1,600 (700-3,600)	100 (0-200)	9,600 (3,900-31,500)	200 (100-400)	0.12 (0.05-0.27)	5.78 (5.68-5.86)	0.73 (0.30-2.37)	2.44 (0.74-4.48)
ETH	1,288,600 (621,600-2,452,200)	203,000 (97,600-389,900)	3,081,800 (1,827,600-4,949,400)	385,300 (218,400-649,800)	1.06 (0.51-2.01)	15.75 (15.55-15.97)	2.53 (1.50-4.06)	12.60 (10.42-14.29)
FIN	3,000 (1,200-6,700)	200 (100-300)	12,200 (5,800-76,000)	300 (200-600)	0.05 (0.02-0.12)	4.98 (4.92-5.03)	0.22 (0.10-1.37)	2.83 (0.40-4.37)
FJI	9,700 (4,100-21,100)	1,100 (500-2,400)	17,500 (9,200-32,200)	1,800 (900-3,400)	1.05 (0.44-2.27)	11.49 (11.35-11.62)	1.89 (0.99-3.47)	10.36 (9.10-11.10)
FRA	65,300 (25,400-147,800)	4,100 (1,600-9,200)	206,900 (108,400-820,300)	7,900 (4,400-14,200)	0.10 (0.04-0.23)	6.22 (6.14-6.27)	0.32 (0.17-1.27)	4.22 (0.88-5.56)
GAB	119,100 (47,600-242,400)	19,900 (7,900-41,900)	234,300 (123,000-381,100)	34,700 (16,800-62,200)	5.03 (2.01-10.25)	16.74 (16.19-17.52)	9.91 (5.20-16.11)	15.06 (13.07-16.58)
GBR	60,500 (24,500-139,400)	4,200 (1,700-9,500)	207,100 (103,000-775,000)	8,200 (4,600-14,800)	0.09 (0.04-0.21)	6.85 (6.77-6.91)	0.31 (0.15-1.15)	4.45 (0.92-5.97)
GEO	32,400 (14,400-73,900)	2,600 (1,200-6,000)	114,600 (62,700-181,400)	5,700 (3,100-9,700)	0.86 (0.38-1.97)	8.07 (7.94-8.19)	3.05 (1.67-4.83)	5.18 (3.08-6.77)
GHA	630,700 (306,500-1,264,600)	99,300 (47,700-202,100)	1,371,000 (811,000-2,342,700)	178,600 (100,200-337,700)	1.90 (0.92-3.81)	15.73 (15.49-16.05)	4.14 (2.45-7.07)	13.22 (11.02-14.80)
GIN	297,900 (120,900-668,000)	55,000 (22,100-125,400)	599,400 (338,900-1,018,800)	95,400 (49,500-177,200)	2.18 (0.88-4.88)	18.47 (18.14-18.89)	4.38 (2.47-7.44)	16.04 (13.45-17.66)
GMB	20,300 (9,300-43,900)	3,900 (1,800-8,400)	47,100 (27,800-79,300)	7,200 (3,900-13,100)	0.76 (0.35-1.64)	19.06 (18.85-19.22)	1.76 (1.04-2.97)	15.61 (12.30-17.74)
GNB	77,200 (32,100-179,300)	13,400 (5,400-32,500)	146,700 (82,700-272,900)	22,900 (12,000-46,600)	3.71 (1.54-8.61)	17.35 (16.93-18.14)	7.04 (3.97-13.10)	15.76 (13.87-17.25)
GNQ	34,600 (14,600-77,200)	5,700 (2,400-13,100)	68,300 (38,400-121,300)	9,800 (5,200-18,800)	2.09 (0.88-4.67)	16.52 (16.23-16.91)	4.12 (2.32-7.33)	14.40 (12.23-15.81)
GRC	3,100 (1,400-6,200)	200 (100-300)	40,800 (8,300-194,100)	400 (200-700)	0.03 (0.01-0.06)	5.04 (4.97-5.11)	0.39 (0.08-1.86)	1.00 (0.22-3.84)
GTM	67,300 (29,000-138,600)	8,800 (3,800-18,300)	149,400 (87,900-248,000)	15,800 (8,700-28,200)	0.38 (0.16-0.78)	13.13 (13.00-13.22)	0.84 (0.50-1.40)	10.91 (7.71-12.28)
GUY	5,900 (2,500-13,200)	700 (300-1,600)	15,600 (8,700-26,400)	1,400 (700-2,600)	0.73 (0.31-1.64)	11.72 (11.56-11.85)	1.93 (1.08-3.28)	9.15 (6.35-10.72)
HKG	52,400 (23,900-109,700)	2,200 (1,000-4,600)	212,900 (98,400-392,000)	4,600 (2,600-7,600)	0.70 (0.32-1.46)	4.15 (4.09-4.24)	2.84 (1.31-5.23)	2.19 (1.24-3.52)
HND	38,500 (15,700-86,900)	4,500 (1,900-10,300)	106,700 (57,400-180,200)	9,100 (4,900-16,000)	0.37 (0.15-0.84)	11.80 (11.66-11.90)	1.03 (0.55-1.74)	8.90 (5.12-10.77)
HRV	2,200 (1,000-4,600)	100 (0-200)	22,600 (7,400-93,300)	300 (200-600)	0.05 (0.02-0.11)	4.79 (4.70-4.86)	0.56 (0.18-2.31)	1.57 (0.41-3.52)
HTI	203,200 (92,400-454,300)	26,700 (12,100-61,000)	469,800 (269,800-805,500)	49,700 (28,100-95,400)	1.76 (0.80-3.95)	13.15 (12.92-13.44)	4.08 (2.34-6.99)	10.81 (8.52-12.36)
HUN	6,200 (2,700-13,000)	300 (100-600)	47,200 (15,900-207,200)	800 (400-1,300)	0.06 (0.03-0.13)	4.80 (4.72-4.88)	0.49 (0.16-2.14)	1.73 (0.43-3.72)
IDN	11,990,800 (5,805,100-22,896,200)	1,213,000 (578,000-2,377,200)	24,658,600 (15,154,700-37,429,500)	2,157,000 (1,287,000-3,539,300)	4.37 (2.11-8.34)	10.12 (9.87-10.46)	8.98 (5.52-13.63)	8.86 (7.74-9.67)
IND	39,151,700 (17,975,200-73,589,900)	4,119,400 (1,885,600-7,897,900)	84,648,500 (50,300,500-131,341,500)	7,562,500 (4,235,300-12,573,700)	2.77 (1.27-5.21)	10.54 (10.34-10.79)	5.99 (3.56-9.30)	8.96 (7.78-9.91)
IRL	3,100 (1,300-6,800)	200 (100-500)	12,200 (5,500-50,500)	500 (300-900)	0.06 (0.03-0.13)	7.31 (7.22-7.37)	0.24 (0.11-1.01)	4.39 (0.86-6.24)
IRN	134,200 (57,200-319,200)	13,200 (5,600-31,400)	408,800 (212,300-870,000)	26,400 (13,800-47,800)	0.15 (0.06-0.36)	9.79 (9.68-9.86)	0.46 (0.24-0.99)	6.84 (2.74-8.72)
IRQ	110,400 (47,800-249,100)	18,500 (8,000-41,700)	306,300 (171,400-540,500)	37,000 (20,900-68,500)	0.25 (0.11-0.57)	16.74 (16.57-16.86)	0.70 (0.39-1.23)	12.78 (7.43-15.26)
ISR	2,400 (1,000-5,300)	300 (100-600)	10,700 (4,800-60,200)	600 (300-1,000)	0.03 (0.01-0.06)	10.83 (10.69-10.93)	0.12 (0.05-0.67)	5.74 (0.78-8.97)
ITA	40,100 (16,000-95,300)	1,600 (600-3,700)	151,600 (72,500-796,600)	3,300 (1,800-6,100)	0.07 (0.03-0.16)	3.91 (3.86-3.95)	0.26 (0.12-1.35)	2.54 (0.42-3.36)
JAM	1,100 (500-2,500)	100 (0-200)	3,200 (1,700-8,900)	200 (100-300)	0.04 (0.02-0.09)	7.27 (7.19-7.32)	0.11 (0.06-0.32)	5.37 (1.58-6.57)
JOR	5,000 (2,100-11,200)	700 (300-1,500)	14,400 (7,900-30,400)	1,300 (800-2,500)	0.04 (0.02-0.10)	13.45 (13.28-13.54)	0.13 (0.07-0.27)	10.15 (3.76-12.17)
JPN	178,800 (78,500-403,300)	7,300 (3,200-16,400)	817,700 (377,600-3,043,100)	16,400 (9,000-28,700)	0.14 (0.06-0.32)	4.06 (4.00-4.12)	0.66 (0.30-2.45)	2.18 (0.47-3.44)
KAZ	121,300 (55,000-229,000)	14,500 (6,500-27,100)	376,900 (203,800-602,100)	27,900 (15,700-47,600)	0.63 (0.28-1.19)	11.88 (11.73-12.02)	1.95 (1.06-3.12)	7.83 (4.46-10.26)
KEN	973,000 (473,600-1,982,400)	148,500 (71,900-305,700)	2,244,700 (1,275,700-3,630,200)	289,600 (159,900-501,600)	1.82 (0.89-3.71)	15.22 (14.98-15.53)	4.20 (2.38-6.79)	13.11 (11.58-14.46)
KGZ	97,200 (42,500-217,900)	14,000 (6,100-32,000)	212,900 (118,300-364,000)	24,800 (12,700-46,100)	1.48 (0.65-3.31)	14.42 (14.22-14.67)	3.24 (1.80-5.53)	11.76 (8.99-13.43)
KHM	768,900 (391,400-1,487,600)	89,800 (44,700-180,200)	1,602,400 (1,009,900-2,569,900)	168,800 (97,700-288,800)	4.61 (2.35-8.92)	11.64 (11.31-12.17)	9.61 (6.05-15.41)	10.51 (9.35-11.49)
KOR	360,700 (176,100-660,700)	13,800 (6,700-25,300)	1,307,100 (695,400-2,075,100)	32,200 (18,000-50,800)	0.70 (0.34-1.27)	3.82 (3.77-3.87)	2.52 (1.34-4.00)	2.56 (1.59-3.29)
KWT	8,500 (3,800-19,100)	700 (300-1,500)	28,400 (15,400-48,300)	1,400 (800-2,600)	0.20 (0.09-0.45)	8.03 (7.92-8.08)	0.67 (0.36-1.14)	5.35 (3.00-6.98)
LAO	266,100 (118,000-539,100)	34,300 (14,900-71,400)	537,400 (303,000-893,900)	60,500 (30,700-108,800)	3.56 (1.58-7.21)	12.91 (12.61-13.38)	7.19 (4.05-11.95)	11.28 (9.73-12.39)
LBN	6,100 (2,700-13,400)	700 (300-1,500)	15,700 (8,500-30,000)	1,300 (700-2,400)	0.11 (0.05-0.24)	11.32 (11.22-11.38)	0.28 (0.15-0.54)	9.07 (4.02-10.47)
LBR	182,800 (75,500-450,100)	32,000 (12,800-82,400)	352,800 (186,400-665,400)	56,000 (27,800-113,800)	3.49 (1.44-8.58)	17.58 (17.13-18.34)	6.73 (3.55-12.68)	15.97 (14.06-17.52)
LBY	36,800 (16,300-75,200)	4,300 (1,900-8,800)	83,200 (46,600-138,800)	7,600 (4,200-13,600)	0.54 (0.24-1.11)	11.64 (11.53-11.72)	1.23 (0.69-2.05)	9.44 (6.86-10.79)
LKA	203,200 (82,200-449,700)	18,400 (7,400-41,000)	468,000 (252,600-762,800)	33,800 (17,500-61,700)	0.93 (0.38-2.06)	9.07 (8.96-9.16)	2.15 (1.16-3.50)	7.46 (4.97-8.45)
LSO	77,400 (35,800-156,300)	11,200 (5,100-23,300)	161,300 (96,700-265,200)	20,100 (11,800-36,000)	3.37 (1.56-6.81)	14.52 (14.20-15.01)	7.03 (4.22-11.56)	12.50 (11.02-13.85)
LTU	10,700 (4,500-22,800)	600 (200-1,200)	42,300 (20,900-85,800)	1,200 (700-2,200)	0.39 (0.16-0.82)	5.19 (5.12-5.27)	1.53 (0.75-3.10)	3.14 (1.34-4.31)
LUX	700 (300-1,600)	0 (0-100)	1,900 (1,100-6,000)	100 (0-100)	0.10 (0.05-0.24)	4.92 (4.85-4.97)	0.29 (0.17-0.93)	3.50 (0.86-4.38)
LVA	4,500 (2,000-10,300)	200 (100-600)	23,700 (9,800-58,300)	600 (300-1,000)	0.24 (0.11-0.56)	5.45 (5.37-5.54)	1.27 (0.53-3.13)	2.67 (1.05-4.35)
MAC	5,100 (2,200-10,900)	300 (100-500)	14,700 (7,800-25,700)	500 (300-900)	0.73 (0.31-1.57)	5.07 (4.97-5.14)	2.13 (1.13-3.72)	3.42 (1.88-4.43)
MAR	380,400 (164,200-824,300)	42,000 (18,000-92,200)	883,900 (511,700-1,450,800)	76,900 (41,400-138,800)	1.02 (0.44-2.21)	11.08 (10.93-11.20)	2.37 (1.37-3.89)	8.95 (6.27-10.26)
MDA	31,200 (12,900-76,900)	2,500 (1,000-6,300)	88,100 (46,900-139,400)	5,000 (2,700-9,200)	1.02 (0.42-2.52)	8.17 (8.06-8.28)	2.89 (1.54-4.57)	5.99 (3.70-7.28)
MDG	945,000 (381,600-1,993,500)	158,000 (61,400-344,000)	1,842,900 (976,000-3,100,300)	271,200 (129,100-495,800)	3.23 (1.30-6.81)	16.73 (16.32-17.30)	6.30 (3.34-10.60)	14.89 (13.00-16.29)
MDV	2,600 (1,000-5,600)	200 (100-500)	6,300 (3,500-10,800)	400 (200-700)	0.49 (0.20-1.06)	8.35 (8.24-8.42)	1.20 (0.66-2.05)	6.33 (3.77-7.55)
MEX	404,000 (169,400-978,900)	38,900 (16,400-94,000)	893,100 (494,500-1,607,000)	68,600 (37,200-133,600)	0.32 (0.13-0.77)	9.64 (9.53-9.70)	0.70 (0.39-1.27)	8.04 (5.00-9.12)
MKD	2,900 (1,300-6,300)	200 (100-400)	13,100 (6,100-38,100)	400 (200-600)	0.14 (0.06-0.30)	5.55 (5.48-5.62)	0.62 (0.29-1.82)	2.99 (0.90-4.58)
MLI	132,300 (54,700-305,900)	27,900 (11,500-64,700)	290,000 (150,000-494,100)	49,500 (24,700-92,600)	0.59 (0.25-1.37)	21.09 (20.83-21.26)	1.30 (0.67-2.22)	17.56 (13.49-19.93)
MLT	1,200 (500-2,500)	100 (0-100)	2,300 (1,300-4,000)	100 (0-200)	0.22 (0.10-0.48)	4.56 (4.49-4.60)	0.44 (0.24-0.74)	3.90 (3.15-4.31)
MMR	2,231,400 (1,032,500-4,342,900)	231,200 (105,500-463,500)	4,774,700 (2,868,500-7,489,200)	421,600 (238,800-721,900)	4.13 (1.91-8.05)	10.39 (10.13-10.77)	8.85 (5.31-13.87)	8.92 (7.62-9.88)
MNE	1,100 (500-2,500)	100 (0-200)	3,600 (1,800-11,200)	100 (100-300)	0.17 (0.07-0.40)	6.66 (6.58-6.74)	0.58 (0.28-1.78)	4.29 (1.38-6.00)
MNG	153,900 (67,800-345,300)	22,400 (9,700-52,200)	313,100 (168,200-539,200)	39,300 (19,700-75,300)	4.56 (2.01-10.24)	14.54 (14.09-15.26)	9.28 (4.99-15.99)	12.72 (10.86-14.26)
MOZ	931,700 (369,900-2,044,800)	180,100 (70,800-405,400)	1,815,800 (964,100-3,133,700)	308,700 (156,600-581,900)	2.87 (1.14-6.29)	19.33 (18.94-19.95)	5.58 (2.96-9.64)	17.25 (14.77-18.86)
MRT	42,000 (18,300-90,600)	8,400 (3,600-18,200)	106,500 (59,300-169,800)	16,300 (8,800-28,500)	0.90 (0.39-1.94)	19.90 (19.67-20.11)	2.28 (1.27-3.63)	15.74 (11.21-18.39)
MUS	2,900 (1,100-6,400)	200 (100-400)	7,400 (4,100-14,400)	300 (200-600)	0.23 (0.09-0.49)	6.03 (5.95-6.08)	0.57 (0.32-1.11)	4.73 (2.08-5.52)
MWI	228,200 (101,800-449,500)	41,700 (18,500-82,500)	531,400 (307,000-869,000)	78,400 (42,300-138,700)	1.13 (0.51-2.23)	18.27 (18.08-18.52)	2.64 (1.52-4.31)	15.07 (11.73-17.10)
MYS	399,700 (173,500-877,700)	35,100 (15,200-77,300)	847,900 (481,700-1,451,700)	61,300 (33,100-112,200)	1.18 (0.51-2.60)	8.77 (8.65-8.88)	2.51 (1.43-4.30)	7.33 (5.98-8.21)
NAM	77,500 (37,000-162,800)	12,300 (5,800-26,600)	179,000 (103,500-289,900)	23,900 (12,700-41,800)	3.04 (1.45-6.39)	15.87 (15.53-16.42)	7.02 (4.06-11.37)	13.42 (11.40-14.89)
NER	245,200 (103,100-530,400)	54,200 (22,500-118,600)	550,600 (319,800-936,100)	97,700 (50,500-183,400)	0.95 (0.40-2.06)	22.14 (21.85-22.43)	2.14 (1.24-3.64)	18.09 (13.62-20.57)
NGA	3,434,500 (1,391,100-7,943,100)	681,000 (274,700-1,589,700)	6,816,200 (3,873,400-12,029,100)	1,164,800 (598,100-2,185,500)	1.59 (0.64-3.68)	19.82 (19.54-20.19)	3.16 (1.79-5.57)	17.17 (14.32-18.95)
NIC	33,000 (12,900-71,900)	3,900 (1,500-8,600)	77,500 (42,600-133,600)	7,200 (3,900-12,900)	0.48 (0.19-1.04)	11.94 (11.79-12.03)	1.12 (0.62-1.94)	9.62 (6.24-11.04)
NLD	11,500 (5,400-25,200)	500 (200-1,100)	43,100 (21,100-195,000)	1,100 (600-2,000)	0.07 (0.03-0.14)	4.56 (4.49-4.61)	0.25 (0.12-1.11)	2.76 (0.46-3.96)
NOR	2,400 (900-5,400)	100 (100-300)	9,500 (4,800-56,500)	300 (200-500)	0.04 (0.02-0.10)	5.87 (5.79-5.92)	0.18 (0.09-1.04)	3.64 (0.47-4.96)
NPL	831,100 (335,700-1,635,800)	94,700 (37,700-191,700)	1,799,700 (1,033,200-2,945,400)	175,500 (93,800-305,000)	2.74 (1.11-5.39)	11.42 (11.17-11.75)	5.93 (3.40-9.70)	9.83 (8.23-10.92)
NZL	4,400 (1,800-10,300)	300 (100-700)	13,400 (6,500-48,500)	600 (300-1,100)	0.08 (0.04-0.20)	6.62 (6.53-6.68)	0.26 (0.13-0.94)	4.67 (0.95-5.96)
OMN	4,200 (1,700-9,300)	500 (200-1,000)	12,200 (6,300-23,800)	800 (400-1,500)	0.09 (0.04-0.20)	10.64 (10.49-10.72)	0.27 (0.14-0.52)	7.27 (3.27-9.34)
PAK	6,033,900 (2,351,400-12,230,400)	1,017,800 (394,600-2,103,900)	12,179,900 (6,643,900-20,782,800)	1,783,100 (893,100-3,244,700)	2.58 (1.01-5.24)	16.94 (16.62-17.37)	5.22 (2.85-8.90)	14.72 (12.77-16.13)
PAN	20,900 (8,900-46,400)	2,100 (900-4,700)	54,500 (29,000-92,100)	3,900 (2,000-6,900)	0.48 (0.20-1.06)	10.03 (9.89-10.12)	1.25 (0.66-2.10)	7.63 (4.27-9.19)
PER	559,600 (233,900-1,230,600)	56,400 (23,500-125,700)	1,226,900 (691,300-2,066,300)	99,100 (54,800-183,400)	1.65 (0.69-3.63)	10.08 (9.93-10.27)	3.62 (2.04-6.09)	8.33 (6.24-9.43)
PHL	8,849,200 (3,713,700-18,841,700)	1,190,600 (480,900-2,720,200)	15,914,700 (8,899,000-26,735,400)	1,987,700 (1,024,900-3,679,400)	7.72 (3.24-16.43)	13.47 (12.87-14.44)	13.88 (7.76-23.32)	12.55 (11.21-13.96)
PNG	401,700 (177,700-892,000)	61,400 (26,700-141,200)	814,200 (457,600-1,352,600)	110,200 (57,100-201,100)	4.00 (1.77-8.88)	15.32 (14.89-15.92)	8.10 (4.55-13.46)	13.64 (11.98-14.97)
POL	74,100 (30,400-166,500)	3,100 (1,300-7,100)	290,500 (138,200-787,400)	6,800 (3,800-11,800)	0.19 (0.08-0.44)	4.24 (4.18-4.29)	0.76 (0.36-2.06)	2.55 (0.83-3.61)
PRI	300 (100-600)	0 (0-0)	2,300 (700-38,900)	0 (0-100)	0.01 (0.00-0.02)	4.74 (4.68-4.80)	0.07 (0.02-1.20)	1.61 (0.13-3.72)
PRK	1,413,300 (573,000-3,125,600)	104,400 (41,100-240,500)	2,940,300 (1,670,300-4,898,200)	188,300 (98,800-350,100)	5.43 (2.20-12.01)	7.41 (7.14-7.82)	11.30 (6.42-18.82)	6.44 (5.53-7.21)
PRT	19,800 (8,500-43,500)	900 (400-1,900)	79,000 (37,000-235,000)	1,900 (1,100-3,400)	0.19 (0.08-0.42)	4.49 (4.43-4.54)	0.77 (0.36-2.29)	2.65 (0.75-3.92)
PRY	39,100 (17,000-88,200)	4,300 (1,800-9,700)	85,100 (45,000-145,900)	7,500 (3,700-13,900)	0.58 (0.25-1.31)	10.95 (10.81-11.05)	1.26 (0.67-2.16)	9.08 (6.27-10.28)
PSE	300 (100-600)	0 (0-100)	1,000 (500-6,100)	100 (100-200)	0.01 (0.00-0.01)	17.41 (17.21-17.52)	0.02 (0.01-0.12)	11.69 (1.75-15.36)
QAT	13,600 (5,800-32,200)	700 (300-1,800)	33,600 (18,700-58,500)	1,300 (700-2,400)	0.51 (0.22-1.20)	5.48 (5.39-5.53)	1.25 (0.70-2.18)	4.02 (2.33-4.96)
ROU	124,800 (53,500-275,600)	7,200 (3,100-15,900)	465,700 (241,900-829,600)	15,700 (8,900-27,700)	0.65 (0.28-1.43)	5.76 (5.66-5.86)	2.42 (1.26-4.31)	3.59 (1.87-4.81)
RUS	908,900 (389,500-1,982,400)	59,800 (25,400-131,900)	2,915,600 (1,541,700-5,021,200)	121,800 (65,000-220,900)	0.63 (0.27-1.37)	6.60 (6.52-6.69)	2.01 (1.07-3.47)	4.42 (2.24-5.79)
RWA	75,800 (31,200-180,500)	11,800 (4,900-28,100)	179,800 (98,700-310,200)	21,700 (11,100-40,900)	0.56 (0.23-1.33)	15.57 (15.37-15.70)	1.32 (0.72-2.28)	12.53 (9.09-14.44)
SAU	40,900 (18,500-89,800)	4,200 (1,900-9,300)	136,900 (74,200-227,400)	9,000 (5,300-15,900)	0.11 (0.05-0.25)	10.38 (10.23-10.48)	0.38 (0.21-0.63)	7.04 (3.92-8.82)
SDN	314,600 (153,700-598,900)	58,000 (28,400-110,600)	782,800 (448,000-1,253,900)	107,100 (61,100-188,100)	0.68 (0.33-1.29)	18.48 (18.27-18.66)	1.69 (0.97-2.71)	14.31 (10.44-16.75)
SEN	202,500 (84,100-455,700)	41,900 (17,400-95,700)	435,600 (254,100-757,700)	75,000 (41,500-142,700)	1.18 (0.49-2.67)	20.67 (20.41-20.92)	2.55 (1.49-4.43)	17.38 (13.39-19.45)
SGP	40,100 (16,700-90,600)	1,600 (700-3,700)	94,700 (52,300-166,900)	2,900 (1,500-5,300)	0.67 (0.28-1.52)	4.03 (3.98-4.07)	1.59 (0.88-2.80)	3.16 (1.82-3.71)
SLB	6,900 (2,900-15,600)	1,100 (500-2,500)	15,900 (9,200-26,700)	2,000 (1,100-3,600)	0.96 (0.41-2.17)	15.55 (15.35-15.74)	2.22 (1.28-3.72)	12.71 (9.70-14.37)
SLE	300,400 (126,400-659,000)	52,900 (21,600-120,400)	586,800 (329,700-1,027,200)	91,500 (46,700-173,500)	3.53 (1.48-7.74)	17.61 (17.21-18.31)	6.89 (3.87-12.07)	15.71 (13.61-17.22)
SLV	31,700 (13,100-78,100)	3,100 (1,300-7,700)	72,000 (39,600-131,200)	5,900 (3,200-11,600)	0.50 (0.21-1.24)	9.75 (9.62-9.83)	1.14 (0.63-2.07)	8.37 (6.10-9.27)
SOM	464,400 (187,300-1,033,600)	107,500 (43,000-245,400)	920,600 (505,400-1,635,600)	187,100 (95,400-359,300)	2.68 (1.08-5.96)	23.25 (22.76-23.96)	5.31 (2.92-9.44)	20.35 (17.51-22.36)
SRB	13,600 (5,600-31,000)	700 (300-1,500)	60,300 (27,600-210,500)	1,500 (900-2,600)	0.19 (0.08-0.43)	4.93 (4.86-5.03)	0.83 (0.38-2.90)	2.55 (0.79-4.13)
SSD	341,800 (139,900-743,900)	66,100 (26,500-148,000)	665,100 (355,500-1,154,700)	118,600 (59,800-221,100)	3.16 (1.29-6.87)	19.40 (18.97-20.11)	6.14 (3.28-10.66)	18.01 (15.37-19.45)
SUR	2,500 (1,000-5,600)	300 (100-600)	5,800 (3,300-9,900)	500 (300-900)	0.41 (0.16-0.92)	10.46 (10.32-10.54)	0.93 (0.53-1.61)	8.55 (5.67-9.75)
SVK	1,700 (700-4,000)	100 (0-200)	14,600 (4,100-90,300)	200 (100-400)	0.03 (0.01-0.07)	5.45 (5.36-5.52)	0.27 (0.08-1.66)	1.73 (0.32-4.29)
SVN	1,200 (500-2,600)	100 (0-100)	7,000 (2,800-34,800)	100 (100-200)	0.06 (0.02-0.12)	5.14 (5.07-5.20)	0.33 (0.13-1.64)	2.10 (0.40-4.12)
SWE	5,900 (2,600-12,800)	400 (200-800)	19,700 (9,900-83,500)	700 (400-1,300)	0.06 (0.02-0.12)	5.96 (5.88-6.01)	0.19 (0.09-0.79)	4.14 (0.69-5.23)
SWZ	19,700 (9,500-39,100)	2,900 (1,400-5,900)	52,900 (29,000-83,900)	6,300 (3,300-10,700)	1.64 (0.80-3.26)	14.96 (14.69-15.27)	4.42 (2.42-7.00)	11.98 (9.49-13.79)
SYR	35,300 (15,400-79,300)	4,700 (2,100-10,500)	95,000 (54,900-157,800)	9,600 (5,300-17,300)	0.16 (0.07-0.37)	13.34 (13.24-13.40)	0.44 (0.25-0.73)	10.73 (6.81-12.50)
TCD	253,500 (101,300-620,900)	53,900 (21,300-134,900)	498,400 (274,800-942,300)	91,200 (44,100-182,000)	1.45 (0.58-3.56)	21.23 (20.93-21.62)	2.86 (1.57-5.40)	18.37 (15.17-20.32)
TGO	33,800 (15,700-67,100)	5,700 (2,600-11,300)	85,700 (47,700-136,400)	10,800 (6,000-18,500)	0.39 (0.18-0.77)	16.79 (16.61-16.91)	0.98 (0.55-1.56)	13.00 (8.97-15.21)
THA	1,461,700 (717,200-2,720,100)	82,800 (40,400-156,400)	3,540,800 (2,140,000-5,513,800)	157,200 (91,000-263,400)	2.04 (1.00-3.80)	5.68 (5.57-5.79)	4.94 (2.99-7.70)	4.49 (3.57-5.19)
TJK	101,000 (45,000-219,500)	16,200 (7,300-35,300)	261,900 (146,200-420,300)	30,500 (16,900-54,000)	1.03 (0.46-2.23)	16.05 (15.84-16.27)	2.66 (1.48-4.26)	12.14 (8.65-14.57)
TKM	44,900 (17,900-94,800)	5,800 (2,300-12,200)	118,500 (62,000-193,700)	10,800 (5,700-18,800)	0.70 (0.28-1.48)	12.94 (12.78-13.08)	1.86 (0.97-3.03)	9.36 (5.89-11.72)
TLS	70,600 (29,700-155,600)	10,800 (4,400-24,700)	137,000 (76,200-242,600)	19,300 (10,200-37,500)	5.30 (2.23-11.68)	15.35 (14.85-16.28)	10.29 (5.72-18.22)	14.23 (12.81-15.56)
TTO	2,600 (1,100-5,400)	200 (100-400)	6,400 (3,500-12,300)	300 (200-600)	0.17 (0.07-0.35)	7.31 (7.23-7.37)	0.42 (0.23-0.81)	5.72 (2.78-6.67)
TUN	50,800 (21,300-117,000)	5,100 (2,100-11,800)	111,700 (59,400-198,100)	8,900 (4,400-17,300)	0.41 (0.17-0.95)	10.07 (9.94-10.14)	0.91 (0.48-1.61)	8.27 (5.56-9.38)
TUR	113,500 (49,600-248,600)	10,200 (4,500-22,300)	373,400 (204,900-917,900)	20,800 (11,600-36,300)	0.13 (0.06-0.29)	9.03 (8.92-9.10)	0.44 (0.24-1.08)	6.05 (2.14-8.02)
TZA	1,584,100 (773,700-2,866,100)	303,400 (147,200-559,400)	3,149,300 (1,891,400-4,999,000)	528,700 (301,400-886,400)	2.45 (1.20-4.44)	19.21 (18.86-19.63)	4.88 (2.93-7.75)	16.89 (15.24-18.21)
UGA	599,300 (233,100-1,368,600)	120,500 (46,700-280,300)	1,206,100 (635,600-2,148,800)	211,900 (104,600-410,800)	1.29 (0.50-2.94)	20.12 (19.87-20.44)	2.59 (1.36-4.61)	17.61 (14.66-19.39)
UKR	449,900 (194,300-989,100)	25,800 (11,200-57,100)	1,241,300 (663,300-1,974,100)	49,500 (26,300-87,400)	1.04 (0.45-2.28)	5.72 (5.64-5.79)	2.86 (1.53-4.56)	4.28 (2.42-5.19)
URY	13,600 (5,500-29,800)	1,000 (400-2,100)	30,100 (15,400-53,500)	1,700 (900-3,200)	0.40 (0.16-0.87)	7.10 (7.03-7.14)	0.88 (0.45-1.56)	6.00 (3.44-6.71)
USA	102,000 (43,700-234,400)	6,500 (2,800-15,000)	391,500 (184,600-2,745,200)	13,500 (7,200-23,400)	0.03 (0.01-0.07)	6.41 (6.32-6.46)	0.12 (0.05-0.81)	3.85 (0.44-5.57)
UZB	320,400 (123,800-694,600)	38,400 (14,700-83,100)	768,300 (422,400-1,249,700)	68,100 (35,600-125,900)	0.93 (0.36-2.02)	12.00 (11.84-12.16)	2.24 (1.23-3.64)	9.17 (6.18-10.86)
VEN	134,100 (56,500-285,100)	14,700 (6,200-31,600)	278,400 (154,000-473,300)	25,900 (13,600-46,200)	0.48 (0.20-1.02)	11.04 (10.94-11.12)	0.99 (0.55-1.69)	9.51 (6.44-10.51)
VNM	2,478,700 (1,061,200-5,400,100)	210,000 (88,700-467,300)	5,898,900 (3,293,900-9,739,200)	393,300 (204,900-728,900)	2.53 (1.08-5.52)	8.44 (8.25-8.68)	6.03 (3.37-9.95)	6.77 (5.32-7.89)
YEM	177,800 (76,600-398,800)	32,700 (13,900-73,700)	415,300 (235,800-707,700)	58,600 (33,000-106,900)	0.53 (0.23-1.20)	18.38 (18.17-18.53)	1.25 (0.71-2.12)	14.64 (10.01-16.87)
ZAF	2,261,200 (1,007,800-4,441,600)	267,400 (118,300-534,000)	5,093,600 (2,916,700-8,280,900)	508,600 (269,300-894,500)	3.79 (1.69-7.45)	11.81 (11.47-12.31)	8.54 (4.89-13.88)	10.07 (8.51-11.22)
ZMB	400,300 (172,000-925,500)	74,500 (31,400-175,200)	886,300 (488,900-1,466,100)	141,000 (71,000-253,800)	2.03 (0.87-4.69)	18.66 (18.33-19.10)	4.49 (2.48-7.42)	15.99 (13.47-17.92)
ZWE	184,400 (83,500-390,600)	31,200 (14,000-66,400)	467,400 (272,200-746,400)	61,200 (34,800-107,600)	1.14 (0.52-2.42)	16.94 (16.73-17.18)	2.89 (1.69-4.62)	13.36 (10.59-15.67)

## Sheet: low
Country-level viable Mycobacterium tuberculosis infection estimates from Schwalb et al. 2026 (10.1371/journal.pmed.1004920), distributed under CC BY 4.0 license https://creativecommons.org/licenses/by/4.0/
All estimates reflect the low self-clearance scenario.
Country (ISO-3)	Absolute numbers, rounded to the nearest hundred (95%UI)				Prevalence of population as percentage (95%UI)
	Recent infections	Recent infections in children	All infections	All infections in children	Recent infections	Proportion of recent infections in children	All infections	Proportion of all infections in children
AFG	810,500 (352,300-1,812,800)	173,300 (74,800-393,600)	1,776,700 (1,010,600-3,148,600)	309,100 (166,500-594,800)	2.00 (0.87-4.47)	21.36 (21.01-21.87)	4.38 (2.49-7.76)	17.70 (14.66-20.07)
AGO	1,215,500 (511,400-2,642,400)	240,600 (98,700-539,900)	2,440,500 (1,353,300-4,112,600)	413,300 (213,900-776,700)	3.47 (1.46-7.54)	19.75 (19.23-20.54)	6.96 (3.86-11.73)	17.26 (14.58-19.24)
ALB	5,800 (2,400-13,800)	300 (100-800)	20,300 (9,400-56,500)	700 (400-1,300)	0.21 (0.08-0.48)	5.81 (5.73-5.88)	0.71 (0.33-1.98)	3.58 (1.21-5.19)
ARE	1,300 (500-2,800)	100 (0-100)	9,400 (2,700-60,300)	100 (100-200)	0.01 (0.01-0.03)	5.21 (5.11-5.26)	0.10 (0.03-0.64)	1.58 (0.24-4.17)
ARG	117,600 (56,900-207,000)	10,200 (5,000-18,100)	455,400 (211,300-716,600)	19,900 (11,500-31,800)	0.26 (0.13-0.46)	8.70 (8.61-8.78)	1.00 (0.47-1.58)	4.48 (2.69-7.60)
ARM	9,200 (4,100-20,100)	700 (300-1,600)	45,900 (19,100-98,000)	1,600 (900-2,900)	0.33 (0.15-0.72)	7.82 (7.72-7.97)	1.65 (0.69-3.52)	3.75 (1.77-6.54)
AUS	21,500 (9,200-48,800)	1,400 (600-3,200)	67,800 (34,600-255,100)	2,700 (1,500-4,700)	0.08 (0.04-0.19)	6.56 (6.48-6.62)	0.26 (0.13-0.98)	4.39 (0.95-5.93)
AUT	5,800 (2,300-13,500)	300 (100-700)	54,500 (12,500-212,500)	700 (300-1,100)	0.06 (0.03-0.15)	4.83 (4.74-4.91)	0.61 (0.14-2.38)	1.24 (0.35-3.96)
AZE	115,700 (48,000-258,000)	10,600 (4,300-23,900)	334,600 (171,400-561,600)	20,900 (11,800-38,300)	1.12 (0.46-2.50)	9.17 (9.04-9.33)	3.24 (1.66-5.44)	6.52 (4.19-8.32)
BDI	148,200 (62,600-291,200)	29,600 (12,300-58,600)	361,700 (200,200-580,700)	55,200 (29,700-94,200)	1.17 (0.49-2.29)	19.98 (19.73-20.28)	2.84 (1.57-4.57)	15.58 (12.76-18.56)
BEL	10,300 (4,400-22,500)	700 (300-1,400)	52,000 (19,100-212,900)	1,400 (700-2,400)	0.09 (0.04-0.19)	6.48 (6.40-6.56)	0.45 (0.16-1.83)	2.81 (0.56-5.59)
BEN	83,800 (33,800-183,500)	15,300 (6,100-33,500)	206,600 (111,300-337,100)	27,100 (13,800-48,400)	0.64 (0.26-1.39)	18.21 (17.95-18.40)	1.57 (0.84-2.56)	13.47 (10.15-16.80)
BFA	116,900 (48,500-259,800)	22,300 (9,200-49,800)	288,400 (160,100-497,200)	40,700 (21,700-78,400)	0.52 (0.22-1.16)	19.12 (18.90-19.29)	1.29 (0.72-2.22)	14.74 (9.33-17.71)
BGD	6,439,900 (2,609,300-13,836,900)	694,000 (277,000-1,520,100)	13,948,100 (7,462,000-22,946,100)	1,267,700 (654,300-2,281,200)	3.78 (1.53-8.13)	10.70 (10.41-11.14)	8.19 (4.38-13.47)	9.10 (7.74-10.22)
BGR	16,600 (7,000-38,900)	800 (400-1,900)	118,300 (36,100-276,300)	2,000 (1,100-3,400)	0.24 (0.10-0.57)	4.94 (4.86-5.05)	1.73 (0.53-4.04)	1.64 (0.74-3.96)
BHR	2,600 (1,100-5,700)	200 (100-400)	10,900 (4,300-18,900)	400 (200-700)	0.18 (0.08-0.39)	7.77 (7.67-7.84)	0.74 (0.30-1.29)	3.70 (2.17-6.72)
BIH	11,600 (5,300-25,500)	600 (300-1,400)	66,200 (26,300-140,500)	1,500 (800-2,600)	0.36 (0.16-0.79)	5.53 (5.46-5.66)	2.04 (0.81-4.33)	2.27 (1.15-4.44)
BLR	39,700 (16,300-84,200)	2,400 (1,000-5,100)	205,800 (87,700-403,400)	5,400 (2,900-9,300)	0.42 (0.17-0.88)	6.00 (5.92-6.12)	2.16 (0.92-4.22)	2.63 (1.33-4.83)
BOL	173,300 (73,600-377,300)	21,000 (8,900-46,400)	443,600 (231,400-726,500)	39,400 (21,300-71,300)	1.43 (0.61-3.11)	12.12 (11.92-12.35)	3.65 (1.90-5.98)	9.12 (6.57-11.24)
BRA	1,112,300 (491,200-2,471,500)	85,700 (37,900-191,600)	3,302,300 (1,579,000-5,477,300)	160,200 (86,300-286,900)	0.52 (0.23-1.15)	7.73 (7.62-7.81)	1.54 (0.74-2.55)	5.05 (3.16-7.01)
BTN	19,400 (8,000-42,900)	1,600 (700-3,700)	46,800 (26,300-75,500)	3,200 (1,700-5,700)	2.48 (1.03-5.50)	8.49 (8.32-8.74)	6.00 (3.37-9.68)	6.92 (5.38-8.04)
BWA	38,700 (18,000-75,200)	5,300 (2,400-10,100)	114,600 (63,900-180,800)	10,800 (5,800-17,700)	1.49 (0.69-2.88)	13.48 (13.23-13.77)	4.39 (2.45-6.93)	9.43 (7.35-12.08)
CAF	222,100 (97,000-525,700)	49,200 (21,000-122,500)	438,000 (242,000-778,200)	86,100 (45,100-170,700)	4.04 (1.76-9.56)	22.09 (21.43-23.25)	7.96 (4.40-14.15)	19.99 (17.66-21.93)
CAN	29,200 (12,400-62,300)	1,500 (700-3,300)	93,500 (44,500-387,300)	2,900 (1,500-5,100)	0.08 (0.03-0.16)	5.28 (5.21-5.33)	0.24 (0.12-1.01)	3.40 (0.65-4.73)
CHE	5,500 (2,400-12,700)	300 (100-600)	29,400 (10,300-152,800)	600 (300-1,000)	0.06 (0.03-0.15)	5.00 (4.93-5.06)	0.34 (0.12-1.75)	2.12 (0.35-4.24)
CHL	39,800 (17,000-88,300)	2,600 (1,100-5,900)	127,200 (59,400-309,600)	5,000 (2,800-9,000)	0.20 (0.09-0.45)	6.61 (6.52-6.68)	0.65 (0.30-1.58)	4.30 (1.50-6.00)
CHN	11,009,500 (4,547,300-25,114,700)	711,800 (294,000-1,635,800)	40,371,400 (18,793,700-70,291,300)	1,477,400 (793,700-2,668,400)	0.77 (0.32-1.76)	6.47 (6.38-6.59)	2.83 (1.32-4.93)	3.76 (2.31-5.69)
CIV	335,600 (151,000-738,800)	65,100 (29,000-143,400)	887,900 (506,800-1,469,400)	126,100 (68,300-233,600)	1.21 (0.54-2.66)	19.38 (19.09-19.72)	3.19 (1.82-5.28)	14.42 (10.70-17.80)
CMR	469,800 (222,200-997,700)	87,200 (41,100-188,900)	1,086,600 (608,100-1,751,500)	160,300 (91,600-283,200)	1.71 (0.81-3.62)	18.55 (18.25-18.91)	3.94 (2.21-6.36)	14.94 (12.49-17.34)
COD	3,311,700 (1,415,800-7,250,300)	710,600 (294,700-1,625,000)	6,738,300 (3,729,600-11,568,000)	1,239,300 (635,800-2,352,700)	3.40 (1.45-7.44)	21.46 (20.91-22.29)	6.92 (3.83-11.88)	18.62 (15.48-20.87)
COG	186,600 (79,500-416,400)	33,700 (14,200-77,000)	393,200 (214,500-652,300)	60,700 (30,900-107,500)	3.16 (1.35-7.05)	18.04 (17.57-18.67)	6.66 (3.63-11.05)	15.56 (12.98-17.45)
COL	290,300 (121,400-675,900)	22,600 (9,400-52,900)	721,100 (389,200-1,303,600)	40,200 (21,200-79,100)	0.56 (0.23-1.31)	7.79 (7.69-7.87)	1.39 (0.75-2.52)	5.97 (3.27-7.29)
COM	3,900 (1,600-9,000)	600 (300-1,500)	9,300 (4,900-16,200)	1,100 (600-2,200)	0.47 (0.19-1.08)	16.82 (16.61-16.96)	1.12 (0.59-1.95)	13.03 (8.03-15.68)
CPV	3,600 (1,500-8,200)	400 (200-800)	12,800 (6,600-21,500)	800 (500-1,500)	0.61 (0.25-1.38)	10.43 (10.27-10.57)	2.17 (1.12-3.64)	6.78 (4.44-9.21)
CRI	6,300 (2,500-14,400)	500 (200-1,100)	22,800 (10,900-80,200)	1,000 (500-1,800)	0.12 (0.05-0.28)	7.79 (7.71-7.87)	0.44 (0.21-1.55)	4.63 (1.33-6.87)
CUB	10,900 (4,700-24,300)	600 (300-1,400)	42,500 (18,800-159,800)	1,200 (700-2,300)	0.10 (0.04-0.22)	5.70 (5.64-5.76)	0.38 (0.17-1.42)	3.15 (0.68-5.07)
CYP	1,000 (400-2,200)	100 (0-100)	2,700 (1,400-8,900)	100 (100-200)	0.08 (0.03-0.18)	5.32 (5.25-5.36)	0.22 (0.11-0.71)	3.76 (0.99-4.86)
CZE	5,800 (2,500-12,900)	300 (100-700)	56,100 (12,100-234,800)	700 (400-1,200)	0.05 (0.02-0.12)	5.49 (5.41-5.58)	0.53 (0.12-2.24)	1.25 (0.33-4.53)
DEU	47,600 (20,100-103,600)	2,700 (1,200-5,900)	252,500 (90,600-1,686,100)	5,700 (3,100-9,900)	0.06 (0.02-0.12)	5.76 (5.67-5.83)	0.30 (0.11-2.02)	2.34 (0.33-4.99)
DJI	26,600 (10,900-59,000)	3,400 (1,400-7,700)	71,600 (39,900-117,600)	6,900 (3,800-12,600)	2.39 (0.98-5.30)	12.80 (12.47-13.21)	6.44 (3.59-10.57)	9.80 (7.86-11.59)
DNK	3,300 (1,400-7,200)	200 (100-400)	22,700 (6,800-117,500)	400 (200-700)	0.06 (0.02-0.12)	5.47 (5.39-5.56)	0.39 (0.12-2.00)	1.85 (0.36-4.56)
DOM	67,000 (26,600-153,300)	6,900 (2,700-15,700)	197,700 (104,500-353,900)	13,300 (7,300-24,400)	0.60 (0.24-1.37)	10.26 (10.12-10.40)	1.77 (0.94-3.17)	7.03 (4.00-9.21)
DZA	262,200 (112,900-600,900)	35,500 (15,400-82,300)	830,600 (439,100-1,363,300)	71,000 (39,000-128,200)	0.59 (0.25-1.35)	13.59 (13.38-13.75)	1.86 (0.99-3.06)	8.67 (6.30-12.03)
ECU	118,400 (52,800-271,500)	11,600 (5,200-26,700)	320,500 (179,200-560,300)	21,800 (12,700-39,500)	0.66 (0.29-1.52)	9.83 (9.71-9.94)	1.79 (1.00-3.13)	7.17 (4.08-8.99)
EGY	144,700 (65,300-323,400)	20,200 (9,100-44,900)	628,600 (264,700-1,482,300)	43,100 (23,700-74,100)	0.13 (0.06-0.29)	13.90 (13.73-14.03)	0.57 (0.24-1.35)	7.09 (3.01-12.10)
ERI	30,200 (13,700-63,600)	4,900 (2,200-10,400)	84,800 (44,800-139,200)	9,900 (5,200-18,200)	0.83 (0.38-1.74)	16.25 (16.07-16.48)	2.32 (1.23-3.81)	11.98 (8.52-14.80)
ESP	45,900 (18,600-102,100)	2,200 (900-4,900)	342,900 (95,400-1,193,700)	5,300 (2,900-9,100)	0.10 (0.04-0.21)	4.81 (4.75-4.89)	0.72 (0.20-2.51)	1.55 (0.46-4.04)
EST	1,600 (700-3,400)	100 (0-200)	19,500 (4,200-47,100)	200 (100-400)	0.12 (0.05-0.26)	5.80 (5.70-5.93)	1.47 (0.32-3.55)	1.28 (0.60-4.31)
ETH	1,271,200 (610,000-2,473,900)	200,800 (95,400-393,800)	3,548,600 (1,917,800-5,622,700)	401,400 (220,600-672,400)	1.04 (0.50-2.03)	15.80 (15.57-16.04)	2.91 (1.57-4.62)	11.51 (9.31-14.12)
FIN	3,000 (1,300-6,900)	200 (100-300)	22,600 (6,400-111,200)	300 (200-600)	0.05 (0.02-0.12)	4.99 (4.93-5.06)	0.41 (0.12-2.01)	1.50 (0.31-4.23)
FJI	9,600 (4,100-22,400)	1,100 (500-2,600)	18,400 (10,200-33,400)	1,800 (900-3,500)	1.04 (0.44-2.42)	11.50 (11.36-11.63)	1.99 (1.10-3.61)	10.14 (8.17-11.02)
FRA	63,500 (27,400-155,800)	4,000 (1,700-9,700)	297,300 (110,800-1,163,600)	8,100 (4,500-14,600)	0.10 (0.04-0.24)	6.23 (6.15-6.31)	0.46 (0.17-1.80)	3.03 (0.61-5.55)
GAB	118,600 (51,300-261,000)	20,000 (8,400-45,300)	244,100 (136,100-410,800)	35,500 (18,900-66,100)	5.01 (2.17-11.03)	16.81 (16.23-17.71)	10.32 (5.76-17.37)	14.67 (12.33-16.49)
GBR	60,200 (26,100-135,700)	4,100 (1,800-9,300)	299,000 (116,400-1,158,500)	8,800 (4,800-15,000)	0.09 (0.04-0.20)	6.86 (6.77-6.93)	0.44 (0.17-1.72)	3.12 (0.69-5.99)
GEO	32,800 (14,200-78,200)	2,700 (1,100-6,400)	151,200 (64,400-257,000)	6,100 (3,400-10,900)	0.87 (0.38-2.08)	8.12 (7.96-8.34)	4.03 (1.72-6.85)	4.12 (2.60-6.93)
GHA	635,200 (294,600-1,257,400)	99,800 (46,200-201,900)	1,504,800 (848,200-2,449,500)	183,500 (99,400-333,500)	1.92 (0.89-3.79)	15.78 (15.51-16.14)	4.54 (2.56-7.39)	12.48 (9.65-14.72)
GIN	301,100 (114,500-680,700)	55,700 (21,100-128,900)	645,000 (357,000-1,112,500)	97,600 (50,300-182,500)	2.20 (0.84-4.97)	18.52 (18.18-18.97)	4.71 (2.61-8.12)	15.46 (12.17-17.49)
GMB	20,100 (8,900-43,300)	3,900 (1,700-8,300)	53,300 (29,400-87,200)	7,400 (4,000-13,200)	0.75 (0.33-1.62)	19.09 (18.87-19.32)	1.99 (1.10-3.26)	14.17 (10.81-17.41)
GNB	76,200 (32,000-182,800)	13,300 (5,500-33,600)	152,600 (87,600-279,500)	23,100 (12,300-46,900)	3.66 (1.54-8.78)	17.40 (16.96-18.24)	7.33 (4.21-13.42)	15.36 (12.99-17.04)
GNQ	34,600 (13,800-77,900)	5,700 (2,300-13,200)	73,700 (37,400-125,100)	10,000 (5,000-18,300)	2.09 (0.83-4.71)	16.56 (16.23-16.95)	4.45 (2.26-7.56)	13.90 (10.96-15.74)
GRC	3,000 (1,500-6,200)	200 (100-300)	123,000 (10,100-289,400)	500 (300-800)	0.03 (0.01-0.06)	5.07 (4.99-5.15)	1.18 (0.10-2.78)	0.39 (0.19-3.54)
GTM	66,500 (29,600-149,800)	8,700 (3,900-19,800)	169,900 (92,300-293,400)	16,500 (8,700-29,100)	0.38 (0.17-0.85)	13.14 (13.00-13.24)	0.96 (0.52-1.66)	10.10 (6.35-12.21)
GUY	5,800 (2,600-14,200)	700 (300-1,700)	17,900 (8,800-31,200)	1,400 (800-2,500)	0.71 (0.32-1.76)	11.75 (11.55-11.92)	2.22 (1.09-3.86)	8.32 (5.21-10.52)
HKG	51,000 (24,700-106,600)	2,100 (1,100-4,500)	314,600 (108,400-533,300)	5,000 (2,900-8,100)	0.68 (0.33-1.42)	4.19 (4.10-4.32)	4.20 (1.45-7.12)	1.63 (1.06-3.40)
HND	37,700 (15,700-83,000)	4,500 (1,900-9,800)	128,500 (65,100-241,700)	9,300 (5,000-16,700)	0.36 (0.15-0.80)	11.82 (11.69-11.95)	1.24 (0.63-2.33)	7.67 (4.34-10.47)
HRV	2,100 (900-4,500)	100 (0-200)	59,000 (8,000-151,400)	400 (200-800)	0.05 (0.02-0.11)	4.82 (4.72-4.94)	1.46 (0.20-3.75)	0.69 (0.36-3.27)
HTI	208,100 (86,100-447,200)	27,400 (11,400-59,800)	531,000 (295,300-829,600)	51,800 (28,800-91,700)	1.81 (0.75-3.88)	13.21 (12.96-13.51)	4.61 (2.56-7.20)	10.06 (7.58-12.06)
HUN	6,100 (2,700-13,900)	300 (100-700)	110,900 (18,100-334,200)	900 (500-1,700)	0.06 (0.03-0.14)	4.82 (4.74-4.94)	1.14 (0.19-3.45)	0.81 (0.38-3.60)
IDN	11,967,600 (5,985,200-21,570,600)	1,216,700 (588,100-2,240,000)	26,592,100 (16,243,600-40,776,300)	2,213,600 (1,343,300-3,528,300)	4.36 (2.18-7.85)	10.18 (9.88-10.56)	9.68 (5.92-14.85)	8.44 (7.25-9.55)
IND	39,472,500 (17,124,100-77,401,600)	4,219,800 (1,783,100-8,460,000)	94,247,900 (51,684,500-145,605,600)	7,853,500 (4,328,400-13,139,100)	2.79 (1.21-5.48)	10.59 (10.36-10.89)	6.67 (3.66-10.31)	8.47 (7.05-9.84)
IRL	3,100 (1,400-6,700)	200 (100-500)	19,400 (6,500-78,300)	500 (300-900)	0.06 (0.03-0.13)	7.31 (7.21-7.39)	0.39 (0.13-1.56)	2.74 (0.70-6.28)
IRN	136,800 (54,100-318,100)	13,400 (5,300-31,100)	505,600 (236,800-1,370,800)	27,500 (14,900-50,700)	0.15 (0.06-0.36)	9.80 (9.68-9.90)	0.57 (0.27-1.55)	5.71 (2.14-8.43)
IRQ	111,200 (46,100-244,800)	18,600 (7,700-41,200)	360,400 (181,800-697,600)	38,600 (21,300-70,500)	0.25 (0.10-0.56)	16.76 (16.58-16.91)	0.82 (0.41-1.59)	11.36 (5.91-15.27)
ISR	2,400 (1,100-5,500)	300 (100-600)	20,900 (5,600-94,600)	600 (300-1,000)	0.03 (0.01-0.06)	10.84 (10.71-10.96)	0.23 (0.06-1.05)	2.87 (0.61-8.66)
ITA	40,200 (16,700-91,400)	1,600 (700-3,600)	226,300 (83,300-1,191,500)	3,500 (1,900-6,000)	0.07 (0.03-0.15)	3.91 (3.86-3.97)	0.38 (0.14-2.02)	1.61 (0.28-3.25)
JAM	1,100 (500-2,500)	100 (0-200)	4,100 (1,800-17,400)	200 (100-300)	0.04 (0.02-0.09)	7.27 (7.19-7.32)	0.15 (0.07-0.61)	4.57 (1.00-6.57)
JOR	5,000 (2,000-11,200)	700 (300-1,500)	17,400 (8,400-50,600)	1,400 (800-2,400)	0.04 (0.02-0.10)	13.45 (13.28-13.55)	0.15 (0.07-0.45)	8.89 (2.82-12.06)
JPN	177,600 (71,700-397,200)	7,300 (3,000-16,300)	1,600,300 (421,500-4,385,700)	17,800 (9,900-29,900)	0.14 (0.06-0.32)	4.08 (4.01-4.17)	1.29 (0.34-3.53)	1.11 (0.41-3.34)
KAZ	120,200 (59,500-234,300)	14,300 (7,100-27,900)	484,700 (215,700-798,700)	29,900 (17,000-50,000)	0.62 (0.31-1.21)	11.93 (11.74-12.16)	2.51 (1.12-4.14)	6.29 (3.70-10.01)
KEN	977,200 (450,300-1,880,700)	148,900 (67,600-290,600)	2,423,600 (1,287,100-3,942,500)	301,900 (163,200-501,800)	1.83 (0.84-3.52)	15.26 (14.99-15.63)	4.53 (2.41-7.37)	12.60 (10.82-14.21)
KGZ	98,300 (41,700-205,500)	14,300 (6,000-30,100)	239,500 (131,000-383,500)	25,300 (13,800-45,400)	1.49 (0.63-3.12)	14.48 (14.25-14.73)	3.64 (1.99-5.83)	10.93 (7.66-13.35)
KHM	778,100 (369,200-1,521,500)	91,000 (42,300-183,800)	1,722,300 (1,015,500-2,747,600)	174,800 (96,100-311,000)	4.66 (2.21-9.12)	11.70 (11.33-12.25)	10.33 (6.09-16.47)	10.27 (8.83-11.34)
KOR	362,200 (150,200-694,000)	13,900 (5,800-26,400)	1,780,400 (686,000-2,751,300)	34,500 (18,300-54,300)	0.70 (0.29-1.34)	3.85 (3.78-3.92)	3.44 (1.32-5.31)	1.97 (1.35-3.27)
KWT	8,400 (3,500-19,300)	700 (300-1,600)	36,900 (16,900-62,000)	1,500 (800-2,600)	0.20 (0.08-0.45)	8.04 (7.94-8.11)	0.87 (0.40-1.46)	4.14 (2.55-6.80)
LAO	261,100 (112,700-548,800)	33,700 (14,300-73,200)	571,600 (316,400-921,200)	62,000 (31,600-109,400)	3.49 (1.51-7.34)	12.97 (12.63-13.42)	7.65 (4.23-12.32)	10.91 (9.28-12.29)
LBN	6,200 (2,600-13,800)	700 (300-1,600)	18,300 (9,800-45,400)	1,400 (800-2,300)	0.11 (0.05-0.25)	11.32 (11.20-11.39)	0.33 (0.18-0.82)	8.17 (2.70-10.43)
LBR	186,400 (78,700-436,600)	32,800 (13,700-79,100)	368,100 (199,500-675,900)	56,700 (29,300-113,200)	3.55 (1.50-8.32)	17.62 (17.16-18.42)	7.02 (3.80-12.88)	15.63 (13.28-17.36)
LBY	36,100 (16,300-73,000)	4,200 (1,900-8,500)	97,600 (52,800-158,900)	7,800 (4,400-13,800)	0.53 (0.24-1.08)	11.66 (11.54-11.76)	1.44 (0.78-2.35)	8.11 (6.03-10.72)
LKA	205,900 (79,200-456,500)	18,700 (7,200-41,500)	532,800 (298,800-884,100)	34,200 (18,800-61,400)	0.94 (0.36-2.09)	9.09 (8.97-9.20)	2.44 (1.37-4.06)	6.80 (4.18-8.39)
LSO	76,400 (37,400-154,500)	11,100 (5,500-23,200)	171,700 (96,300-279,200)	20,600 (11,300-36,300)	3.33 (1.63-6.73)	14.58 (14.21-15.10)	7.49 (4.20-12.17)	12.07 (10.31-13.72)
LTU	10,700 (4,600-22,300)	600 (200-1,200)	60,800 (24,200-126,600)	1,300 (700-2,200)	0.39 (0.17-0.80)	5.22 (5.12-5.34)	2.19 (0.88-4.57)	2.20 (1.10-4.23)
LUX	700 (300-1,600)	0 (0-100)	2,500 (1,000-9,600)	100 (0-100)	0.10 (0.04-0.24)	4.93 (4.84-4.98)	0.39 (0.16-1.49)	2.71 (0.58-4.40)
LVA	4,500 (1,900-9,700)	200 (100-500)	40,200 (11,600-88,500)	700 (400-1,200)	0.24 (0.10-0.52)	5.49 (5.38-5.63)	2.16 (0.62-4.75)	1.65 (0.86-4.28)
MAC	4,900 (2,100-10,700)	200 (100-500)	18,400 (8,700-34,500)	500 (300-900)	0.71 (0.31-1.55)	5.09 (4.99-5.20)	2.66 (1.25-5.00)	2.81 (1.49-4.25)
MAR	374,500 (161,000-845,000)	41,400 (17,900-94,100)	990,900 (546,400-1,704,100)	77,800 (44,000-142,500)	1.00 (0.43-2.27)	11.10 (10.94-11.28)	2.66 (1.47-4.57)	8.19 (5.31-10.29)
MDA	31,300 (12,900-71,100)	2,600 (1,100-5,900)	102,700 (51,900-176,800)	5,100 (2,700-8,700)	1.03 (0.42-2.33)	8.21 (8.06-8.38)	3.37 (1.70-5.80)	5.23 (3.07-7.26)
MDG	919,600 (395,400-1,966,700)	154,400 (65,400-338,500)	1,964,300 (1,098,300-3,259,100)	276,200 (144,800-506,500)	3.14 (1.35-6.72)	16.80 (16.37-17.40)	6.71 (3.75-11.14)	14.38 (11.98-16.13)
MDV	2,600 (900-6,000)	200 (100-500)	7,300 (3,800-14,000)	400 (200-700)	0.50 (0.18-1.15)	8.36 (8.24-8.46)	1.39 (0.72-2.66)	5.74 (2.95-7.54)
MEX	409,200 (157,000-954,600)	39,400 (15,000-92,000)	1,024,600 (523,000-1,917,400)	70,200 (37,000-135,600)	0.32 (0.12-0.75)	9.64 (9.54-9.71)	0.81 (0.41-1.51)	7.42 (4.03-8.99)
MKD	2,900 (1,200-6,600)	200 (100-400)	20,800 (6,200-59,500)	400 (200-700)	0.14 (0.06-0.32)	5.56 (5.49-5.67)	0.99 (0.30-2.84)	1.87 (0.77-4.65)
MLI	129,100 (52,700-325,600)	27,200 (11,100-68,800)	316,500 (170,100-551,100)	49,800 (26,700-96,600)	0.58 (0.24-1.46)	21.11 (20.86-21.30)	1.42 (0.76-2.48)	16.31 (10.99-19.69)
MLT	1,200 (500-2,500)	100 (0-100)	2,500 (1,300-4,200)	100 (0-200)	0.22 (0.09-0.47)	4.56 (4.49-4.60)	0.46 (0.25-0.79)	3.75 (2.65-4.25)
MMR	2,245,000 (983,200-4,392,700)	233,600 (100,800-465,500)	5,129,700 (2,991,100-7,862,100)	426,900 (234,200-729,500)	4.16 (1.82-8.14)	10.45 (10.14-10.85)	9.50 (5.54-14.57)	8.53 (6.87-9.84)
MNE	1,100 (500-2,400)	100 (0-200)	5,100 (1,700-19,200)	200 (100-300)	0.17 (0.08-0.39)	6.68 (6.58-6.82)	0.81 (0.27-3.06)	3.15 (0.98-5.93)
MNG	154,400 (64,700-347,400)	22,500 (9,400-53,100)	328,500 (188,700-546,800)	39,900 (20,500-75,500)	4.58 (1.92-10.30)	14.60 (14.17-15.32)	9.74 (5.59-16.21)	12.34 (9.89-14.17)
MOZ	938,700 (370,300-2,052,800)	180,900 (70,500-409,600)	1,873,900 (1,026,400-3,265,800)	310,000 (162,300-591,700)	2.89 (1.14-6.31)	19.38 (18.93-20.02)	5.76 (3.16-10.04)	16.75 (13.76-18.77)
MRT	43,400 (18,300-92,000)	8,700 (3,700-18,400)	122,700 (65,400-200,800)	16,900 (9,000-29,200)	0.93 (0.39-1.97)	19.96 (19.70-20.24)	2.63 (1.40-4.30)	14.17 (10.13-18.03)
MUS	2,800 (1,200-6,100)	200 (100-400)	8,700 (4,700-20,900)	300 (200-600)	0.22 (0.09-0.47)	6.03 (5.95-6.09)	0.67 (0.36-1.61)	4.14 (1.54-5.43)
MWI	226,200 (104,500-442,600)	41,400 (19,100-81,700)	601,900 (346,000-970,300)	82,700 (46,400-148,400)	1.12 (0.52-2.20)	18.34 (18.09-18.66)	2.99 (1.72-4.82)	13.94 (10.67-16.80)
MYS	403,500 (172,700-896,600)	35,400 (15,200-79,400)	929,600 (511,200-1,606,000)	62,100 (33,100-114,400)	1.20 (0.51-2.66)	8.79 (8.66-8.91)	2.75 (1.51-4.76)	6.82 (5.30-8.16)
NAM	79,300 (36,600-163,500)	12,700 (5,700-26,400)	192,800 (104,900-307,500)	24,500 (13,400-42,900)	3.11 (1.43-6.41)	15.95 (15.51-16.50)	7.56 (4.11-12.06)	12.85 (10.51-14.84)
NER	245,800 (102,000-575,600)	54,600 (22,600-128,100)	623,100 (362,600-1,057,500)	100,400 (55,100-193,400)	0.96 (0.40-2.24)	22.20 (21.88-22.55)	2.42 (1.41-4.11)	16.76 (11.78-20.39)
NGA	3,438,200 (1,390,000-8,547,700)	682,200 (272,400-1,713,000)	7,394,800 (3,950,100-13,238,200)	1,182,500 (624,600-2,362,600)	1.59 (0.64-3.96)	19.86 (19.55-20.27)	3.42 (1.83-6.13)	16.41 (12.69-18.84)
NIC	32,200 (14,200-71,500)	3,900 (1,700-8,500)	90,800 (43,800-159,300)	7,500 (4,000-12,900)	0.47 (0.21-1.04)	11.96 (11.81-12.08)	1.32 (0.63-2.31)	8.75 (5.24-10.91)
NLD	11,600 (5,300-25,800)	500 (200-1,200)	71,000 (22,700-300,600)	1,100 (600-2,000)	0.07 (0.03-0.15)	4.57 (4.49-4.63)	0.40 (0.13-1.71)	1.69 (0.36-3.89)
NOR	2,500 (1,000-5,500)	100 (100-300)	14,200 (4,800-79,800)	300 (200-600)	0.05 (0.02-0.10)	5.87 (5.79-5.93)	0.26 (0.09-1.47)	2.44 (0.40-5.04)
NPL	804,100 (317,500-1,716,900)	91,600 (36,000-202,000)	1,952,200 (1,075,100-3,154,100)	178,900 (92,300-315,900)	2.65 (1.05-5.65)	11.47 (11.21-11.84)	6.43 (3.54-10.38)	9.36 (7.56-10.73)
NZL	4,400 (1,900-9,700)	300 (100-600)	17,900 (7,700-69,600)	600 (300-1,000)	0.09 (0.04-0.19)	6.63 (6.53-6.70)	0.35 (0.15-1.35)	3.52 (0.77-5.91)
OMN	4,200 (1,800-10,200)	400 (200-1,100)	14,600 (7,100-33,800)	800 (500-1,600)	0.09 (0.04-0.22)	10.65 (10.51-10.74)	0.32 (0.16-0.74)	6.15 (2.29-9.15)
PAK	5,903,200 (2,549,400-12,415,700)	1,007,100 (428,800-2,125,100)	13,079,600 (7,213,100-21,302,000)	1,826,100 (968,200-3,171,300)	2.53 (1.09-5.32)	16.99 (16.65-17.46)	5.60 (3.09-9.12)	14.09 (11.86-16.01)
PAN	20,900 (9,200-47,300)	2,100 (900-4,700)	64,100 (33,000-115,700)	4,000 (2,200-7,300)	0.48 (0.21-1.08)	10.05 (9.92-10.17)	1.46 (0.75-2.64)	6.71 (3.38-8.90)
PER	565,600 (224,600-1,267,700)	57,000 (22,800-130,200)	1,371,300 (752,800-2,265,500)	102,300 (56,500-186,800)	1.67 (0.66-3.74)	10.12 (9.94-10.35)	4.04 (2.22-6.68)	7.66 (5.34-9.35)
PHL	8,741,100 (3,900,500-18,142,200)	1,179,600 (519,900-2,619,100)	16,477,400 (9,412,900-27,148,000)	2,026,100 (1,072,700-3,745,000)	7.62 (3.40-15.82)	13.53 (12.93-14.49)	14.37 (8.21-23.68)	12.38 (10.84-13.87)
PNG	408,400 (184,400-910,400)	62,800 (27,800-144,500)	851,200 (499,100-1,453,500)	110,500 (62,400-211,100)	4.06 (1.84-9.06)	15.38 (14.95-16.04)	8.47 (4.97-14.47)	13.21 (11.12-14.93)
POL	74,600 (28,800-164,000)	3,200 (1,200-6,900)	436,600 (152,600-1,249,900)	7,300 (3,900-13,000)	0.20 (0.08-0.43)	4.26 (4.19-4.34)	1.14 (0.40-3.27)	1.74 (0.66-3.55)
PRI	300 (100-600)	0 (0-0)	8,400 (800-57,100)	0 (0-100)	0.01 (0.00-0.02)	4.75 (4.68-4.82)	0.26 (0.03-1.76)	0.50 (0.11-3.72)
PRK	1,415,900 (604,000-2,842,900)	105,100 (43,100-218,000)	3,131,000 (1,832,700-4,915,100)	191,900 (104,500-339,600)	5.44 (2.32-10.93)	7.45 (7.15-7.84)	12.03 (7.04-18.89)	6.22 (5.08-7.10)
PRT	20,200 (8,700-45,400)	900 (400-2,100)	129,700 (41,700-353,700)	2,100 (1,100-3,600)	0.20 (0.08-0.44)	4.50 (4.44-4.60)	1.26 (0.41-3.44)	1.62 (0.62-3.74)
PRY	39,900 (16,100-88,100)	4,400 (1,800-9,700)	95,000 (52,300-163,700)	7,800 (4,100-13,600)	0.59 (0.24-1.31)	10.96 (10.82-11.07)	1.41 (0.77-2.43)	8.42 (5.15-10.18)
PSE	300 (100-600)	100 (0-100)	1,400 (600-8,900)	100 (100-200)	0.01 (0.00-0.01)	17.41 (17.20-17.52)	0.03 (0.01-0.17)	8.14 (1.15-15.06)
QAT	13,700 (6,000-31,900)	700 (300-1,800)	40,000 (19,700-75,300)	1,300 (700-2,500)	0.51 (0.22-1.19)	5.49 (5.40-5.56)	1.49 (0.74-2.80)	3.50 (1.80-4.92)
ROU	124,500 (54,300-285,400)	7,200 (3,100-16,600)	632,100 (246,400-1,122,400)	16,900 (9,200-28,100)	0.65 (0.28-1.48)	5.79 (5.67-5.94)	3.28 (1.28-5.83)	2.77 (1.64-4.63)
RUS	902,400 (384,900-1,977,300)	60,000 (26,000-131,400)	3,790,600 (1,694,100-6,919,400)	127,000 (68,800-215,100)	0.62 (0.27-1.37)	6.63 (6.53-6.76)	2.62 (1.17-4.78)	3.48 (1.78-5.67)
RWA	74,100 (30,700-169,300)	11,600 (4,700-26,600)	203,200 (114,600-329,600)	22,300 (12,400-38,900)	0.54 (0.23-1.24)	15.59 (15.39-15.74)	1.49 (0.84-2.42)	11.43 (7.49-14.27)
SAU	41,100 (18,000-90,500)	4,300 (1,900-9,400)	170,100 (80,200-304,700)	9,600 (5,400-15,900)	0.11 (0.05-0.25)	10.39 (10.24-10.48)	0.47 (0.22-0.84)	5.95 (3.09-8.63)
SDN	320,300 (150,600-609,600)	59,100 (27,900-113,200)	926,900 (506,900-1,455,100)	113,600 (64,000-189,500)	0.69 (0.33-1.32)	18.54 (18.31-18.77)	2.00 (1.10-3.15)	12.67 (8.57-16.51)
SEN	202,500 (88,000-470,500)	42,000 (18,000-98,400)	490,500 (258,300-820,900)	78,000 (41,600-145,600)	1.18 (0.51-2.75)	20.72 (20.42-21.04)	2.87 (1.51-4.80)	16.39 (11.85-19.27)
SGP	39,600 (17,200-89,400)	1,600 (700-3,600)	108,300 (58,100-200,400)	2,900 (1,600-5,400)	0.66 (0.29-1.50)	4.04 (3.98-4.09)	1.82 (0.98-3.37)	2.84 (1.38-3.68)
SLB	6,900 (2,900-15,000)	1,100 (400-2,400)	17,600 (9,500-28,900)	2,000 (1,100-3,600)	0.97 (0.40-2.09)	15.58 (15.36-15.81)	2.46 (1.33-4.04)	11.99 (7.76-14.46)
SLE	298,600 (117,600-649,300)	52,900 (20,300-120,100)	625,500 (332,500-1,087,300)	94,100 (45,600-178,800)	3.51 (1.38-7.63)	17.69 (17.23-18.41)	7.35 (3.90-12.77)	15.32 (12.69-17.09)
SLV	32,600 (12,700-75,500)	3,200 (1,200-7,400)	78,600 (42,100-136,900)	6,100 (3,300-11,200)	0.51 (0.20-1.19)	9.76 (9.63-9.85)	1.24 (0.67-2.16)	8.01 (4.98-9.17)
SOM	460,500 (178,700-1,043,500)	106,600 (41,100-248,200)	983,500 (528,300-1,702,200)	191,400 (95,100-361,100)	2.66 (1.03-6.02)	23.32 (22.80-24.00)	5.68 (3.05-9.82)	19.59 (16.16-22.43)
SRB	13,600 (5,800-30,700)	700 (300-1,500)	95,900 (30,700-301,000)	1,700 (800-3,000)	0.19 (0.08-0.42)	4.95 (4.87-5.08)	1.32 (0.42-4.15)	1.61 (0.67-4.15)
SSD	340,800 (139,600-761,700)	66,300 (26,900-154,100)	709,100 (391,500-1,114,600)	120,700 (62,000-211,400)	3.15 (1.29-7.03)	19.46 (19.00-20.07)	6.55 (3.61-10.29)	17.53 (14.54-19.36)
SUR	2,500 (1,100-5,500)	300 (100-600)	6,300 (3,300-11,300)	500 (200-900)	0.40 (0.17-0.89)	10.47 (10.32-10.56)	1.02 (0.53-1.83)	8.00 (4.39-9.75)
SVK	1,700 (700-3,800)	100 (0-200)	38,200 (5,700-139,500)	300 (200-600)	0.03 (0.01-0.07)	5.46 (5.37-5.56)	0.70 (0.11-2.57)	0.75 (0.29-3.76)
SVN	1,200 (500-2,700)	100 (0-100)	16,600 (3,000-58,000)	200 (100-300)	0.06 (0.02-0.13)	5.16 (5.09-5.26)	0.78 (0.14-2.74)	0.95 (0.33-3.92)
SWE	5,900 (2,500-13,300)	300 (200-800)	25,100 (10,600-143,600)	700 (400-1,300)	0.06 (0.02-0.13)	5.97 (5.89-6.02)	0.24 (0.10-1.37)	3.26 (0.51-5.14)
SWZ	20,100 (8,500-40,200)	3,000 (1,300-6,100)	60,100 (31,100-96,100)	6,600 (3,500-11,200)	1.68 (0.71-3.35)	15.04 (14.73-15.45)	5.02 (2.60-8.02)	11.04 (8.61-13.44)
SYR	35,300 (15,600-77,400)	4,700 (2,100-10,400)	117,500 (56,500-195,500)	10,000 (5,500-17,200)	0.16 (0.07-0.36)	13.35 (13.24-13.42)	0.54 (0.26-0.91)	8.75 (5.87-12.40)
TCD	252,200 (105,000-586,300)	53,600 (22,200-125,800)	540,900 (288,000-944,000)	93,500 (47,800-180,400)	1.45 (0.60-3.36)	21.26 (20.93-21.68)	3.10 (1.65-5.41)	17.72 (13.43-20.32)
TGO	33,900 (16,400-69,100)	5,700 (2,800-11,600)	97,100 (53,400-157,000)	11,000 (6,100-18,800)	0.39 (0.19-0.79)	16.80 (16.61-16.94)	1.11 (0.61-1.79)	11.87 (7.61-15.20)
THA	1,430,800 (745,100-2,859,600)	82,000 (42,500-165,100)	4,075,600 (2,286,800-6,308,800)	162,900 (96,100-267,500)	2.00 (1.04-3.99)	5.71 (5.59-5.85)	5.69 (3.19-8.81)	4.03 (3.17-5.17)
TJK	102,800 (44,100-219,600)	16,600 (7,100-36,000)	299,700 (166,400-491,900)	32,100 (17,700-55,600)	1.04 (0.45-2.23)	16.12 (15.85-16.41)	3.04 (1.69-4.99)	10.80 (7.49-14.44)
TKM	43,600 (18,100-100,200)	5,700 (2,400-12,900)	141,500 (70,600-245,800)	10,900 (6,000-19,300)	0.68 (0.28-1.57)	12.98 (12.80-13.20)	2.21 (1.11-3.85)	8.09 (4.66-11.38)
TLS	72,500 (31,400-156,700)	11,100 (4,700-25,200)	142,600 (83,700-239,600)	19,800 (11,000-37,100)	5.44 (2.36-11.77)	15.42 (14.89-16.25)	10.71 (6.29-17.99)	14.03 (12.21-15.47)
TTO	2,600 (1,100-5,700)	200 (100-400)	7,300 (4,000-16,700)	300 (200-600)	0.17 (0.07-0.38)	7.31 (7.23-7.38)	0.47 (0.26-1.09)	5.17 (2.00-6.64)
TUN	50,600 (21,100-111,400)	5,100 (2,100-11,300)	122,900 (65,700-211,700)	9,100 (4,700-16,700)	0.41 (0.17-0.90)	10.08 (9.95-10.16)	1.00 (0.53-1.72)	7.74 (4.69-9.27)
TUR	112,200 (51,200-254,900)	10,100 (4,700-23,000)	508,900 (213,500-1,471,200)	22,100 (12,600-37,700)	0.13 (0.06-0.30)	9.04 (8.93-9.14)	0.60 (0.25-1.73)	4.65 (1.53-7.56)
TZA	1,573,900 (779,800-3,053,200)	303,000 (147,900-603,200)	3,362,400 (1,975,800-5,444,200)	539,900 (301,800-932,500)	2.44 (1.21-4.73)	19.27 (18.91-19.74)	5.21 (3.06-8.44)	16.22 (14.23-18.07)
UGA	597,900 (238,300-1,352,300)	120,000 (47,700-276,200)	1,276,300 (671,000-2,275,200)	213,500 (104,300-406,300)	1.28 (0.51-2.90)	20.15 (19.88-20.50)	2.74 (1.44-4.88)	16.92 (13.35-19.21)
UKR	454,400 (184,200-948,800)	26,200 (10,500-54,400)	1,481,300 (708,800-2,476,500)	50,800 (26,700-87,700)	1.05 (0.43-2.19)	5.74 (5.65-5.85)	3.42 (1.64-5.71)	3.61 (2.06-5.10)
URY	13,700 (5,700-31,400)	1,000 (400-2,200)	33,200 (17,500-62,900)	1,700 (900-3,200)	0.40 (0.17-0.92)	7.10 (7.02-7.16)	0.97 (0.51-1.84)	5.60 (2.57-6.63)
USA	100,700 (45,400-230,700)	6,500 (2,900-14,900)	638,800 (192,800-4,151,300)	14,200 (7,800-24,100)	0.03 (0.01-0.07)	6.41 (6.33-6.48)	0.19 (0.06-1.23)	2.19 (0.35-5.54)
UZB	315,500 (128,100-713,900)	38,000 (15,500-86,200)	878,800 (444,500-1,490,400)	69,000 (35,600-128,900)	0.92 (0.37-2.08)	12.03 (11.84-12.23)	2.56 (1.29-4.34)	8.28 (5.02-10.76)
VEN	131,400 (57,500-289,600)	14,500 (6,400-32,200)	307,100 (169,600-546,800)	26,200 (14,500-47,400)	0.47 (0.21-1.03)	11.05 (10.93-11.14)	1.10 (0.60-1.95)	8.98 (5.22-10.40)
VNM	2,419,000 (1,042,600-5,474,000)	205,400 (88,100-471,100)	6,647,100 (3,762,800-10,628,000)	412,100 (225,100-742,100)	2.47 (1.07-5.59)	8.50 (8.29-8.79)	6.79 (3.85-10.86)	6.30 (4.73-7.78)
YEM	178,800 (78,600-415,200)	32,900 (14,400-76,400)	483,100 (244,100-832,500)	61,500 (32,100-113,700)	0.54 (0.24-1.25)	18.41 (18.19-18.59)	1.45 (0.73-2.50)	13.30 (8.59-16.81)
ZAF	2,266,400 (997,300-4,561,500)	269,000 (117,400-551,600)	5,541,500 (3,156,800-8,664,300)	528,200 (288,300-888,500)	3.80 (1.67-7.65)	11.89 (11.54-12.38)	9.29 (5.29-14.53)	9.68 (7.90-11.14)
ZMB	405,800 (159,600-887,400)	75,700 (29,600-168,900)	944,800 (520,200-1,605,800)	141,800 (75,400-261,100)	2.06 (0.81-4.49)	18.72 (18.36-19.20)	4.78 (2.63-8.13)	15.26 (12.41-17.63)
ZWE	186,600 (76,200-367,900)	31,600 (13,000-62,900)	540,700 (280,300-852,700)	64,100 (34,000-109,100)	1.16 (0.47-2.28)	17.01 (16.73-17.33)	3.35 (1.74-5.28)	12.28 (8.93-15.46)
